# Supplementary material for: Reformed islets: a long-term primary cell platform for exploring mouse and human islet biology
Source: Cell Death Discov. 2024 Nov 23;10:480. doi: 10.1038/s41420-024-02234-6 (PMC11585622; doi:10.1038/s41420-024-02234-6)
Supplement: Supplementary file 2 — Supplementary Tables [file 41420_2024_2234_MOESM2_ESM.xlsx]

## Sheet: Primary antibodies
Supplemental Table 1: Primary Antibodies
Target	Company	Product #	Concentration
Insulin	Abcam	ab7842	1:200
Glucagon	Merck Life Science UK Limited	G2654	1:1000
Somatostatin	Abcam	ab30788-125ul	1:50
Ki67	Abcam	ab15580	1:200
CD80	Bio-Techne	AF740-SP	1:100
IBA1	Alpha Laboratories Limited	019-19741	1:200
CD45	Abcam	ab40763	1:100
CD8α	Cell Signaling	98941S	1:100
CD4	BD Pharmingen™	557667	1:50
Supplemental Table 2: Secondary Antibodies
Target	Company	Product #	Concentration
Alexa Fluor® 488-AffiniPure Donkey Anti-Guinea Pig IgG	Stratech	706-545-148-JIR	1:200
Donkey anti-Rabbit IgG (H+L) Highly Cross-Adsorbed Secondary Antibody, Alexa Fluor™ 568	Invitrogen	A10042	1:1000
Donkey anti-Mouse IgG (H+L) Highly Cross-Adsorbed Secondary Antibody, Alexa Fluor™ Plus 647	Invitrogen	A32787	1:1000
Donkey anti-Rat IgG (H+L) Highly Cross-Adsorbed Secondary Antibody, Alexa Fluor™ Plus 647	Invitrogen	A48272	1:1000
Donkey anti-Goat IgG (H+L) Cross-Adsorbed Secondary Antibody, Alexa Fluor™ 594	Invitrogen	A-11058	1:1000
